# Supplementary material for: Hypoglycaemic stimulation of macrophage cytokine release is suppressed by AMP‐activated protein kinase activation
Source: Diabet Med. 2024 Dec 24;42(3):e15456. doi: 10.1111/dme.15456 (PMC11823358; doi:10.1111/dme.15456)
Supplement: Supplementary file 1 — Data S1. [file DME-42-e15456-s001.zip]

Archive with 4 entries (4 files):
- ESM Figures.pdf
- ESM Methods Final.docx
- Sup fig 7-DM-13Sept24.pdf
- Sup fig 7-DM-27Jun24.svg
